# Supplementary material for: A computational model based on corticospinal functional MRI revealed asymmetrically organized motor corticospinal networks in humans
Source: Commun Biol. 2022 Jul 5;5:664. doi: 10.1038/s42003-022-03615-2 (PMC9256686; doi:10.1038/s42003-022-03615-2)
Supplement: Supplementary file 3 — Supplementary Data 1 [file 42003_2022_3615_MOESM3_ESM.xlsx]

## Sheet: SHc activity
Data source for Figure 1 and S-2
Beta value in spinal cord at the C5 or C7-Th1 cervical segments
	Right hand movement (RHM) condition
	C5		C7/Th1
subject No.	LtSHC	RtSHC	LtSHC	RtSHC
1	0.194301	0.479993	3.50061	3.77522
2	0.176697	0.184948	-1.96564	2.53208
3	-0.310617	0.386454	-0.254201	0.568616
4	0.276213	0.769762	-0.872644	0.52785
5	0.218516	0.221061	-0.696067	-0.303004
6	-0.342624	0.386965	0.876105	0.888785
7	-0.0533359	0.504819	1.63755	2.58094
8	0.129343	0.504394	3.79108	4.44465
9	0.312054	0.382476	0.769929	2.14752
10	0.972034	1.32995	0.556997	3.20864
11	0.031522	0.334587	-0.120683	1.21482
12	0.127714	0.160136	-0.580837	1.5625
13	0.0550835	0.342052	-1.62468	1.11643
mean	0.137454	0.460584	0.385963	1.86654
standard error mean	0.488378	0.508106	0.488378	0.508106
	Left hand movement (LHM) condition
	C5		C7/Th1
subject No.	LtSHC	RtSHC	LtSHC	RtSHC
1	0.461553	0.51233	2.68371	2.34335
2	0.301719	0.234761	1.04662	0.625464
3	0.447668	0.312316	1.92993	0.271928
4	0.625958	0.494546	0.560521	0.514687
5	0.267613	0.266305	0.172385	0.268476
6	0.430103	0.390395	0.657263	0.809146
7	0.352058	-0.0738188	0.0983636	0.117513
8	0.448183	0.51233	3.38102	2.7391
9	0.446022	0.393751	0.074073	0.0714184
10	0.570385	0.486812	2.22099	1.05812
11	0.418648	0.287358	1.94106	2.09917
12	0.644684	0.214763	0.0650223	0.240056
13	0.511054	0.392842	1.41783	1.12582
mean	0.455819	0.340361	1.24991	0.944942
standard error mean	0.10116	0.206046	0.394161	0.292732

## Sheet: M1 activity
Data source for S-3
Beta value in primary motor cortex (M1)
	Right hand movement (RHM) condition
subject No.	LtM1	RtM1
1	2.38087	-0.364334
2	2.50036	-0.505052
3	2.73431	-0.47409
4	1.91949	-0.751202
5	2.78408	-0.52867
6	2.41902	-0.678627
7	1.43337	-0.391861
8	1.78714	-0.427759
9	1.38517	-0.437843
10	3.41611	0.191343
11	2.27562	-0.898745
12	2.10626	-0.607373
13	1.97738	-0.942715
mean	2.23994	-0.524379
standard error mean	0.156496	0.078954
	Left hand movement (LHM) condition
subject No.	LtM1	RtM1
1	0.212513	2.16572
2	0.0909837	2.76976
3	-0.242035	3.15933
4	-0.551202	1.95949
5	-0.482811	2.64137
6	-0.899423	1.63399
7	-0.524831	1.89411
8	-0.347467	1.97743
9	0.307407	1.04207
10	-0.129381	2.76479
11	0.178104	3.48781
12	-0.363526	2.08511
13	0.0968132	3.54979
mean	-0.20422	2.39467
standard error mean	0.10116	0.206046

## Sheet: effective connectivity
Data source for Fig. 1, Fig. 4, S-6 to S-7, S-9, S-10, and S-12
effective connectivity
	Right hand movement (RHM) condition							REST
subject No.	LtM1-RtSHC	LtM1-LtSHC	RtM1-LtSHC	RtM1-RtSHC	LtM1-RtM1			LtM1-RtSHC	LtM1-LtSHC	RtM1-LtSHC	RtM1-RtSHC	LtM1-RtM1
1	2.20208	2.78059	1.75085	-0.983021	0.0349006		1	1.223	1.846	1.626	0.119	0.124
2	0.489475	0.786918	-0.0475337	-0.0124659	0.203345		2	-1.301	-3.782	-0.0223	-0.444	-0.402
3	0.749585	-0.271596	-1.10708	-0.486257	-0.429249		3	-0.532975	-1.125	-0.993	0.511	-0.332
4	1.23917	-0.13414	1.09242	-0.578766	-0.24634		4	1.003	1.231	1.011	0.358	0.267
5	0.756288	-0.789089	-0.519687	1.45267	0.0152744		5	-0.523	-0.352	-0.319	0.491	-0.222
6	0.587817	-1.25218	-1.08671	1.63785	-0.146239		6	0.75	1.11	-1.161	-0.912	0.134
7	1.06554	0.427376	0.676933	1.04067	0.465519		7	0.525	0.972	0.776	-0.331	0.287
8	1.04614	2.91113	-2.03675	-1.52877	-1.1393		8	-1.912	-1.325	-1.883	1.313	-0.389
9	2.56182	0.197233	1.81571	2.20952	0.161274		9	1.421	0.238	1.338	-0.771	0.432
10	0.847629	-0.243671	-0.546014	3.15373	0.232463		10	-2.39646	-0.729	-0.422	1.381	-0.227
11	1.51365	0.772418	0.946483	-1.60792	-0.085369		11	0.519377	0.41	0.328	0.773	0.225
12	2.69212	-2.49955	0.166257	-0.745155	-0.557436		12	1.311	0.852	0.557	-0.227	0.112
13	1.99671	-0.114322	1.03777	-0.16786	-0.254145		13	1.223	1.195	0.743	-0.331	0.356
mean	1.36523	0.197779	0.164819	0.260324	-0.134254		mean	0.100765	0.0416154	0.121438	0.148462	0.0280769
standard error mean	0.210466	0.406185	0.328034	0.414997	0.114695		standard error mean	0.361268	0.419373	0.288637	0.20382	0.0830984
	Left hand movement (LHM) condition							REST
	RtM1-LtSHC	RtM1-RtSHC	LtM1-RtSHC	LtM1-LtSHC	RtM1-LtM1			RtM1-LtSHC	RtM1-RtSHC	LtM1-RtSHC	LtM1-LtSHC	LtM1-RtM1
1	2.227	-5.31294	2.38879	-1.93512	0.0559726		1	0.332	-3.433	0.974	-0.117	0.672
2	0.652481	-0.688409	4.94153	-2.10792	-0.0720918		2	-0.124	-0.333	-0.673	-0.358	-0.416129
3	1.20177	-0.815658	-0.806692	-1.47851	0.543333		3	-0.372	-0.302	-1.529	-0.712	-0.708059
4	1.92425	-6.37877	1.23917	-0.13414	-0.238145		4	-0.00458	-2.813	-0.341	-0.338	-0.160172
5	0.620191	1.41817	1.03525	-1.26027	-0.310712		5	0.348	1.112	1.002	1.001	0.646334
6	1.14402	0.268379	-1.28247	-0.421246	-0.385187		6	-0.455	0.945	-0.954	0.434	-0.673783
7	0.837244	0.216827	1.67926	0.505566	-0.0806307		7	0.00231	2.988	0.676	0.212	0.445072
8	2.29178	2.79876	-1.39659	-1.73304	-0.265015		8	0.185	0.751	0.258	1.313	0.09118
9	3.12371	-1.77838	1.95602	0.199939	-0.249636		9	-0.333	-1.893	-0.54	0.539	-0.477771
10	1.04359	1.84938	0.230586	-0.480556	0.305394		10	-0.491	1.382	0.19	0.431	0.139998
11	0.439372	-1.0914	2.00816	-1.472	0.100325		11	-0.227	-1.022	-0.343	0.529	-0.329815
12	0.778668	-0.474872	1.92618	0.140175	0.0393401		12	0.559	-0.332	0.659	-0.735	0.737803
13	1.53482	-0.944134	1.46091	-1.48394	0.0322938		13	1.592	-0.881	0.813	-0.484	0.375
mean	1.37069	-0.841003	1.18309	-0.897005	-0.040366		mean	0.0778254	-0.294692	0.0147692	0.131923	0.0262814
std	0.222983	0.714836	0.476086	0.248278	0.26283		standard error mean	0.156034	0.492362	0.224053	0.179505	0.144615

## Sheet: functional connectivity
Data source for S-3 to S-7
correlation coeffieint r computed from the relationship between activity in M1 and the spinaal cord
		Right hand movement (RHM) condition								REST
	subject No.	LtM1-RtSHC	LtM1-LtSHC	RtM1-LtSHC	RtM1-RtSHC	LtM1-RtM1				LtM1-RtSHC	LtM1-LtSHC	RtM1-LtSHC	RtM1-RtSHC	LtM1-RtM1
	1	0.919447	0.123702	0.123702	-0.106793	0.424175			1	0.123702	0.757616	0.757616	0.107565	0.0523
	2	0.740972	-0.0240832	-0.0240832	-0.0867302	0.652977			2	-0.0240832	-0.480058	-0.480058	-0.361852	-0.523
	3	0.705838	-0.232975	-0.232975	0.538533	-0.827448			3	-0.232975	-0.734567	-0.734567	0.500691	-0.397
	4	0.469182	0.647469	0.647469	-0.611709	-0.724586			4	0.447469	0.7997	0.7997	0.342966	0.315
	5	0.631948	-0.172402	-0.172402	0.371794	0.448611			5	-0.172402	-0.297125	-0.297125	0.409743	-0.273
	6	0.826102	0.327571	0.327571	0.422579	-0.412968			6	0.327571	0.633326	0.633326	-0.332862	0.0992
	7	0.567309	0.408132	0.408132	0.317873	0.674869			7	0.408132	0.61931	0.61931	-0.288419	0.158
	8	0.956806	-0.779057	-0.779057	-0.528895	-0.822455			8	-0.679057	-0.821358	-0.821358	0.461248	-0.41
	9	0.818369	0.300534	0.300534	0.487077	0.345415			9	0.300534	0.15	0.15	-0.322985	0.669
	10	0.918023	-0.396457	-0.396457	0.507283	0.681938			10	-0.396457	-0.476445	-0.476445	0.506255	-0.323
	11	0.710403	0.519377	0.519377	0.524541	-0.452463			11	0.519377	0.389245	0.389245	0.402454	0.413
	12	0.624473	0.0362731	0.0362731	-0.541574	-0.638326			12	0.0362731	0.345819	0.345819	-0.336429	0.102
	13	0.887094	0.532858	0.532858	-0.451791	-0.295457			13	0.532858	0.762555	0.762555	-0.451016	0.472
	mean	0.751997	0.0993031	0.0993031	0.0647835	-0.0727476			mean	0.0916108	0.126771	0.126771	0.0490276	0.0272692
	standard error mean	0.0419439	0.115309	0.115309	0.128933	0.170495			standard error mean	0.105262	0.168406	0.168406	0.110168	0.106112
		Left hand movement (LHM) condition								REST
		RtM1-LtSHC	RtM1-RtSHC	LtM1-RtSHC	LtM1-LtSHC	RtM1-LtM1				RtM1-LtSHC	RtM1-RtSHC	LtM1-RtSHC	LtM1-LtSHC	RtM1-LtM1
	1	0.717811	-0.304815	0.389386	-0.144193	0.127561			1	0.531005	-0.290497	0.291391	-0.230497	0.332
	2	0.800152	-0.433603	0.624738	-0.476439	-0.123691			2	-0.416129	-0.401781	0.094681	-0.289219	-0.298
	3	0.839406	-0.537029	-0.335616	-0.652561	0.859846			3	-0.708059	-0.490463	-0.218635	-0.424788	-0.388
	4	0.647469	-0.417358	0.469182	-0.507801	-0.724586			4	-0.160172	-0.446755	0.610692	-0.526991	-0.00542
	5	0.338216	0.533497	0.65192	-0.538591	-0.521169			5	0.646334	0.523343	0.615654	0.458508	0.295
	6	0.744043	0.31911	-0.664777	-0.526329	-0.663344			6	-0.673783	0.37507	-0.38924	0.334767	-0.403
	7	0.318446	0.198793	0.463714	0.660671	-0.177194			7	0.445072	0.103879	0.30019	0.3144	0.295
	8	0.858733	0.0871755	-0.441039	-0.737875	-0.448553			8	0.09118	0.0851852	-0.0429865	0.491572	0.00231
	9	0.669164	-0.367006	0.66901	0.617062	-0.345415			9	-0.477771	-0.701077	0.657612	0.206504	-0.244
	10	0.694696	0.582237	0.515837	-0.414593	0.235638			10	0.139998	0.538734	0.506416	0.352428	0.0431
	11	0.413217	-0.780395	0.412688	-0.509221	0.272744			11	-0.329815	-0.361454	0.299668	0.559322	-0.239
	12	0.990854	-0.32744	0.420202	0.472337	0.124345			12	0.737803	-0.451652	0.300731	-0.515339	0.442
	13	0.352511	-0.663313	0.700538	-0.73562	0.149622			13	0.355129	-0.51778	0.444981	-0.482466	0.331
	mean	0.644978	-0.162319	0.298137	-0.268704	-0.0949381			mean	0.013907	-0.156557	0.267012	0.0190924	0.0125377
	standard error mean	0.0612561	0.12569	0.127776	0.141356	0.124295			standard error mean	0.140623	0.118333	0.0904915	0.119589	0.0842562

## Sheet: EHI
Data source for Fig. 4
Edinburgh handedness inventory (EHI)
subject No.	Edinburgh
1	100
2	71.4286
3	69.2308
4	83.3333
5	53.8462
6	78.9474
7	100
8	88.8889
9	88.2353
10	81.8182
11	88.2353
12	100
13	88.2353

## Sheet: simulation analysis_weight
Data source for Fig. 4 and S-10
weight for the components of the direct or indirect corticospinal networks
RHM
	Contralateral Direct corticospinal network	Ipsilateral corticospinal network	indirect corticospinal network
subject No.	LM1-RSHc	RM1-RSHc	(LM1-RSHc)*(RM1-RSHc)
1	0.841182	0.543294	0.160959
2	0	3e-06	0.999999
3	0.471418	0.496845	0.513871
4	0.441621	0.489148	0.534088
5	0.076667	0.820821	0.054253
6	0.428058	0.556682	0.385956
7	0.867222	0.315983	0.871543
8	1	1	0
9	0.316043	0.557193	0.199611
10	0.366037	0.470089	0.204237
11	0.625377	0.555401	0.314509
12	0.56892	0.505364	0.447825
13	0.351497	0.493411	0.527277
LHM
	Contralateral Direct corticospinal network	Ipsilateral corticospinal network	indirect corticospinal network
subject No.	RtM1-LtSHc	LtM1-LtSHc	RtM1-LtSHc*LtM1-LtSHc
1	0.26484	0.52501	-0.209028
2	0.27638	0.52935	-0.181775
3	0.22176	0.46205	-0.149087
4	0.10088	0.47877	-0.330483
5	0.03584	0.09057	-0.025736
6	0.19233	0.40338	-0.246192
7	0.55591	0.48121	-0.305822
8	0.31229	0.47089	-0.18319
9	0.1774	0.4867	-0.634738
10	0	4e-05	-8.8e-07
11	0.52312	0.49617	-0.571871
12	0.12546	0.52637	-0.589793
13	0.13294	0.52018	-0.102916
